# Supplementary material for: Neuropathy-causing TRPV4 mutations disrupt TRPV4-RhoA interactions and impair neurite extension
Source: Nat Commun. 2021 Mar 4;12:1444. doi: 10.1038/s41467-021-21699-y (PMC7933254; doi:10.1038/s41467-021-21699-y)
Supplement: Supplementary file 10 — Source Data [file 41467_2021_21699_MOESM10_ESM.xlsx]

## Sheet: Fig. 1i-j
	FLAG IP band intensity
	Raw				Normalized to control
	control	GDP	GTP		control	GDP	GTP
	1052.75	6603.49	1183.45		1	6.2726	1.12415
	2454.76	7108.56	1480.68		1	2.89583	0.603189
	5152.14	15413.3	3326.94		1	2.99164	0.64574
	3166.68	7942.94	955.807		1	2.50828	0.301832

## Sheet: Fig. 2b,d
		IP	Input		IP	Input		IP	Input		IP	Input		IP	Input		IP	Input
	WT	38519.7	1771.71		40745.4	7389.49		8880.32	2876.35		15936.8	8426.4		15288.8	31949.6		29113.4	31042.7
	R232C	150.73	579.075		159.469	2095.37		0	803.805		70.858	1940.42		1491.08	14046.7		1490.89	15206.6
	R237L	64.063	1122		0	2469.92		0	1125.26		1051.66	5626.45		1312.28	23344.5		706.018	11437.7
	R269C	2989.74	2948.04		3055.69	5504.98		49.785	1475.9		1556.59	6668.62		3243.83	28473		4274.82	38888.4
	R315W	920.974	1654.52		1108.45	3795.07		79.185	2023.66		913.022	4461.24		2104.04	19463.1		5685.78	32279.4
	I331F	11246.4	1515.25		16382.1	3897.33		1662.42	1504.31		5994.12	4036.34		7988.22	23310.6		14661.3	45309.2
	D333G	26516.4	1204.37		30800.9	1820.9		2024.48	756.876		7795.3	4135.93		8813.86	17977.6		10662.3	26436.5
		Ratio IP/input	Normalized		Ratio IP/input	Normalized		Ratio IP/input	Normalized		Ratio IP/input	Normalized		Ratio IP/input	Normalized		Ratio IP/input	Normalized
	WT	21.7415	1		5.51397	1		3.08736	1		1.8913	1		0.47853	1		0.937853	1
	R232C	0.260294	0.0119722		0.0761053	0.0138023		0	0		0.0365168	0.0193078		0.106151	0.221828		0.0980419	0.104539
	R237L	0.057097	0.00262618		0	0		0	0		0.186914	0.0988284		0.0562135	0.117471		0.0617275	0.0658179
	R269C	1.01414	0.0466456		0.555078	0.100667		0.0337319	0.0109258		0.23342	0.123418		0.113926	0.238075		0.109925	0.11721
	R315W	0.556641	0.0256027		0.292076	0.0529701		0.0391297	0.0126741		0.204657	0.108209		0.108104	0.225908		0.176143	0.187815
	I331F	7.42218	0.341383		4.20341	0.76232		1.10511	0.357945		1.48504	0.785195		0.342687	0.716123		0.323583	0.345025
	D333G	22.0168	1.01266		16.9152	3.06769		2.67478	0.866366		1.88478	0.99655		0.490268	1.02453		0.403319	0.430045

## Sheet: Fig. 2c,e
		IP	Input		IP	Input		IP	Input
	WT	21716.2	2308.96		37868.8	4329.78		11674	3851.21
	R232C	51.523	418.045		138.319	1109.08		8.119	4299.55
	R237L	64.544	1692.92		131.541	2297.4		8.136	5358.16
	R269C	805.868	2367.33		1343.51	5984		465.499	8441.28
	R315W	172.105	1042.9		372.427	2807.77		111.656	7217.97
	I331F	19782.8	3114.62		25019.6	7249.63		21694.2	13265.1
	D333G	21731.4	2519.38		29573.5	5213.36		25953.1	10191.2
		Ratio IP/input	Normalized		Ratio IP/input	Normalized		Ratio IP/input	Normalized
	WT	9.40517	1		8.74614	1		3.03125	1
	R232C	0.123247	0.0131042		0.124715	0.0142594		0.00188834	0.000622957
	R237L	0.0381259	0.00405372		0.0572564	0.00654647		0.00151843	0.000500926
	R269C	0.340412	0.0361941		0.224517	0.0256704		0.0551456	0.0181924
	R315W	0.165025	0.0175462		0.132642	0.0151657		0.0154692	0.00510323
	I331F	6.35159	0.675329		3.45116	0.394592		1.63544	0.539525
	D333G	8.62568	0.91712		5.67264	0.648588		2.54661	0.840118

## Sheet: Fig. 2g-h
	FLAG IP band intensity
	Raw						Normalized to control
	WT FLAG	WT FLAG + R237L GFP	WT FLAG + WT GFP	R237L FLAG	R237L-FLAG + WT GFP		WT FLAG	WT FLAG + R237L GFP	WT FLAG + WT GFP	R237L FLAG	R237L-FLAG + WT GFP
	9965.74	3282.37	8756.96				1	0.329365	0.878707
	296.825	174.517	679.291	44.689			1	0.587946	2.28852	0.150557
	7190.07	2013.04	5170.52	0	122.286		1	0.279975	0.71912	0	0.0170076
	985.986	450.113	2049.02	55.936	85.426		1	0.45651	2.07815	0.056731	0.0866402
	4962.42	3284.44	4405.85				1	0.661863	0.887841
	9522.72	4242.6	8929.29	-61.965	172.842		1	0.445524	0.937683	0	0.0181505
	18259.7	6251.7	17085.1	20.293	319.238		1	0.342377	0.935672	0.00111135	0.0174832

## Sheet: Fig. 3d
	ARD normalized spectral intensity shifts
Residue	WT		R269C		Residue
	-0.388607		-0.0347614		M
	-0.0270976		-0.240997		A
	-0.331228		-0.0921835		A
	-0.118623		0.255854		I
	-0.971416		-0.185718		R
	-0.523167		0.351028		K
	-0.29204		-0.0386559		K
	-0.559881		-0.129628		L
	-0.227646		-0.195592		V
	0.0676425		0.270921		I
	-0.316329		-0.00533093		V
	-0.17744		-0.444538		G
	-0.208731		-0.265793		D
	-0.124961		0.121006		G
	-0.159241		-0.175124		A
	0.0424405		0.210192		C
	-0.175864		0.0203249		G
					K
					T
	-0.363367		-0.165095		C
	-0.23044		-0.18647		L
	-0.464313		-0.0916966		L
					I
					V
	-0.730176		-0.303301		F
					S	missing in our spectra
	-0.372029		-0.0318875		K
	-0.187312		-0.0159068		D
	0.119686		0.157266		Q
	-0.366486		-0.0924231		F
					P
					E
	0.0832612		-0.0406709		V
	-0.235759		0.189355		Y
	-0.0198301		0.113797		V
					P
					T	missing in our spectra
	-0.27246		-0.227774		V
					F	missing
	-0.47362		-0.097844		E
					N	missing in our spectra
	-0.343833		-0.30037		Y
	-0.536369		0.047803		V
	-0.469639		-0.331793		A
	-0.36964		0.0889544		D
	-0.371516		0.0370089		I
	-0.34799		0.169407		E
	-0.449837		-0.115116		V
	-0.231612		-0.0381178		D
	0.122866		0.584957		G
	0.158555		0.343872		K
	-0.391237		-0.453046		Q
	-0.485761		0.163722		V
	-0.484764		-0.152699		E
	-0.533925		0.0123995		L
	0.198635		0.643671		A
	-0.609938		-0.200955		L
	-0.528594		-0.0846653		W
	-0.495879		-0.2718		D
	-0.295092		0.0278679		T
	-0.458845		-0.11116		A
					G
					Q
	-0.317228		-0.0178438		E
	-0.323195		-0.0283155		D
	-0.221435		0.0242673		Y
	-0.161641		0.360522		D
					R	missing in our spectra
					L	missing in our spectra
					R
					P
	-0.781923		-0.0240419		L
	-0.696558		-0.309456		S
	-0.454332		-0.0653272		Y
					P
	-0.551078		-0.649912		D
	-0.202611		-0.171265		T
	-0.188825		-0.115245		D
	-0.237272		0.00843096		V
	-0.222345		0.165979		I
	-0.329378		-0.205773		L
	-0.413459		-0.211414		M
					C
					F
	-0.181583		-0.477153		S
					I
	-0.378566		-0.415574		D
	-0.0339168		0.372255		S
					P
	-0.195072		-0.0242462		D
	0.00163524		0.130181		S
	-0.239782		-0.227492		L
	-0.186132		0.130583		E
	0.100693		0.462454		N NH1
	-0.197685		-0.24324		I
					P
	0.0270684		0.199644		E
	-0.235622		-0.0433798		K
	-0.190009		-0.0318908		W
	-0.36826		-0.267008		T
					P
	0.0375245		-0.0575241		E
	0.0262078		0.137837		V
					K	missing in our spectra
	-0.124665		0.240411		H
	-0.00148371		0.213797		F
	-0.226742		-0.0369591		C
					P
	-0.185534		0.330172		N
					V	missing in our spectra
					P
	-0.0425012		0.166856		I
	-0.407997		-0.146895		I
	-0.169152		0.516352		L
	-0.171142		-0.00804879		V
	-0.0457563		0.730078		G
					N
					K
	-0.229883		0.0657069		K
	-0.2728		-0.184695		D
	-0.121922		0.26769		L
	0.178194		0.516547		R
	-0.19884		0.126148		N
	-0.0378536		0.442824		D
					E	missing in our spectra
	-0.306512		0.0083725		H
	-0.241423		-0.0476508		T
	-0.404985		-0.0511674		R
	-0.392673		-0.0656737		R
	-0.409281		0.00236431		E
	-0.157853		0.0610886		L
	-0.176642		-0.0130769		A
	-0.0809923		0.0694173		K
	-0.127268		0.212378		M
	-0.403474		-0.174611		K
	-0.183248		-0.0812174		Q
	-0.2603		0.272817		E
					P
	-0.465234		-0.0920578		V
	-0.0977525		0.279541		K
					P
	0.161101		0.213556		E
	-0.07212		0.00356737		E
	0.408913		0.65249		G
	-0.306403		0.206436		R
	0.0304448		0.117824		D
	-0.0530148		0.0583207		M
	-0.166237		0.182534		A
	-0.0563756		0.054982		N
	-0.0905285		-0.0589642		R
	0.0446825		0.257526		I
	-0.315559		0.217096		G
	-0.144302		0.0130371		A
	-0.0824211		0.0662786		F
	-0.282478		0.282575		G
	-0.100259		0.00929062		Y
	0.0171414		0.242624		M
	0.0509111		0.269933		E
	-0.0535987		0.00404741		C
	-0.366481		0.186782		S
	-0.414676		-0.036678		A
	-0.307945		0.148561		K
	-0.0380603		0.136869		T
	-0.258085		-0.242048		K
	-0.0534071		0.0708265		D
	-0.301018		0.2095		G
	-0.101006		0.0467648		V
	-0.303004		0.134389		R
					E
	-0.348175		0.129908		V
					F	missing in our spectra
	-0.167414		-0.112356		E
	-0.0795421		0.14055		M
	-0.0961135		0.0443306		A
	-0.276133		0.360738		T
	-0.0821937		0.105497		R
	0.0827214		0.179638		A
	-0.0111479		0.254535		A
	0.647424		-0.0650982		L
	-0.232272		-0.117523		Q
					A	missing in our spectra

## Sheet: Fig. 4b
		Average Fura ratio of all cells in field of view
	Time (s) after addition of hypotonic saline	WT TRPV4										WT TRPV4 + RhoA											R237L TRPV4											R237L TRPV+RhoA									WT TRPV4+RhoA QL
	0	0.634541	0.927854	0.560745	0.850884	1.2381	0.978695	0.671885	1.20497	1.03031	0.642719		0.629697	0.589502	0.604361	0.590418	0.769077	0.599509	0.526107	0.571374	0.596336	0.543366	0.527225		1.41843	1.39992	1.94544	1.66337	1.21014	1.46351	1.79239	2.41197	1.79452		0.71365	0.774398	0.645283	0.926666	0.734137	1.0246	1.04626	0.865289	0.811186		0.733756	0.654211	0.669155	0.672322	0.647914
	10	0.615298	0.97865	0.579167	1.54943	1.31027	1.25455	0.626866	1.20906	1.00539	0.636451		0.598151	0.611395	0.787156	0.56944	0.761312	0.613208	0.514764	0.582114	0.584628	0.539608	0.526621		1.57852	1.55733	1.86669	1.65854	1.60791	1.64044	1.7722	3.17178	2.15862		0.698354	0.771512	0.771481	0.930362	0.806405	1.41711	1.04714	1.10351	1.30212		0.945785	0.678301	0.657951	0.683596	0.800003
	20	0.610437	1.03824	0.561456	2.10183	1.29845	2.20521	0.653874	1.19121	1.27738	0.663537		0.615479	0.73422	1.05461	0.56989	0.799271	0.600836	0.513551	0.59508	0.616304	0.542679	0.525198		1.47018	1.84553	1.95078	1.63964	1.73146	1.76243	1.79338	3.82907	2.36388		0.696778	0.770938	1.22016	0.985839	1.33083	2.02867	1.0699	2.30274	1.60857		0.861386	0.736241	0.660227	0.712313	0.992313
	30	0.60014	1.11642	0.621581	2.21596	1.53319	2.10301	0.713791	1.2168	1.38319	0.807777		0.637415	0.698314	0.966657	0.549399	0.801119	0.581796	0.509721	0.609027	0.619119	0.541757	0.523335		1.66037	2.30682	2.3052	1.74698	2.08799	1.75089	1.79388	3.77598	2.25955		0.696205	0.774634	1.84726	1.00961	1.43137	1.90307	1.09706	2.16412	1.95731		0.817205	0.852531	0.639101	0.760866	1.04942
	40	0.614239	1.16833	0.596279	1.77124	1.82474	1.8943	0.737218	1.36903	1.21504	0.980694		0.635285	0.65927	0.873134	0.547524	0.877789	0.584843	0.504631	0.654284	0.62196	0.541149	0.523459		1.72219	2.8837	2.11714	1.82287	2.34237	1.70424	1.78099	3.96569	2.18703		0.745764	0.828648	2.07583	1.05444	1.40053	1.86786	1.16043	2.3296	2.09411		0.811223	0.991059	0.641587	0.822763	1.07912
	50	0.642801	1.30199	0.666324	1.4705	1.63663	1.65629	0.846849	1.27679	1.24615	1.15102		0.633526	0.6339	0.782833	0.537243	0.879476	0.57243	0.518747	0.724871	0.617999	0.546929	0.520974		1.93682	2.91228	2.31716	1.85251	2.34042	1.7598	1.74985	3.81863	2.22997		0.849755	0.956857	2.21391	1.07268	1.41581	1.77435	1.2242	2.30558	2.11646		0.786877	1.03251	0.628776	0.974811	1.06515
	60	0.716087	1.40697	0.652234	1.35051	1.86534	1.63129	1.04386	1.30884	1.25657	1.42122		0.622392	0.626083	0.71397	0.534189	0.81799	0.57614	0.536947	0.764335	0.608061	0.536602	0.519155		2.12199	2.99332	2.68722	2.03066	2.48222	1.79064	1.80137	3.81317	2.17936		0.950029	1.08745	2.22193	1.09311	1.38952	1.7259	1.35692	2.28908	2.01564		0.782307	1.02187	0.62053	1.08579	1.11639
	70	0.716162	1.66903	0.648408	1.29537	1.70779	1.5736	1.6869	1.30799	1.42597	1.70333		0.628287	0.617341	0.676258	0.534723	0.865798	0.576127	0.581881	0.781186	0.586602	0.532548	0.51804		2.36101	2.98385	2.8647	2.30821	2.68431	1.84341	1.8556	3.99183	2.16262		0.990648	1.1949	2.36097	1.11729	1.35584	1.72929	1.5293	2.21925	1.87176		0.784526	1.00751	0.616049	1.15694	1.18069
	80	0.721175	1.67685	0.663658	1.21883	1.83675	1.47896	1.78429	1.36935	1.44735	1.78253		0.667823	0.626397	0.647417	0.526572	0.844565	0.579114	0.622167	0.799212	0.606726	0.532457	0.524715		2.43931	3.00499	3.09018	2.50222	2.75149	1.9469	1.88225	3.99398	2.20432		1.04243	1.28799	2.34778	1.15535	1.6652	1.93333	1.68212	2.32364	1.90398		0.810245	1.01443	0.608103	1.2419	1.33528
	90	0.767564	1.79571	0.657096	1.13408	1.9786	1.42061	1.85858	1.39257	1.62873	1.71401		0.703979	0.619452	0.631339	0.527809	0.783979	0.57856	0.669365	0.816733	0.579732	0.530115	0.534075		2.56701	3.12476	3.31649	2.5479	2.65393	1.98032	1.96264	3.90916	2.35114		1.10452	1.39623	2.19335	1.27069	1.73464	1.97473	1.81539	2.34511	1.94801		0.80878	1.00315	0.60438	1.31623	1.42991
	100	0.785934	1.75779	0.762542	1.11011	2.25545	1.43628	2.07424	1.3641	1.66396	1.82052		0.676889	0.61449	0.594674	0.531906	0.809513	0.585257	0.702337	0.859082	0.583068	0.531635	0.535751		3.21125	3.08878	3.59461	2.66841	2.65835	2.04548	2.05785	3.93373	2.36411		1.20601	1.44343	2.27268	1.38909	1.68881	1.91218	2.00126	2.36936	1.92719		0.79546	0.996508	0.601088	1.3545	1.51902
	110	0.807466	1.80316	0.827669	1.02545	2.16936	1.42159	1.9212	1.44681	1.68076	1.7482		0.655985	0.617239	0.587194	0.52015	0.82077	0.592212	0.72675	0.915118	0.570346	0.537265	0.546021		3.56501	3.01984	3.83176	2.88746	3.07336	2.14724	2.05939	3.85263	2.3673		1.30105	1.52168	2.21731	1.6095	1.78527	2.03351	2.06155	2.37877	1.95708		0.792243	0.98098	0.597664	1.43496	1.60279
	120	0.984436	1.71453	0.842727	1.03027	2.42035	1.4201	1.88682	1.43041	1.73805	1.74145		0.656863	0.619055	0.599237	0.503062	0.799515	0.588164	0.760174	0.935482	0.563005	0.541672	0.542802		3.3332	3.03668	3.86626	3.13225	2.91681	2.33171	2.16617	3.95107	2.43209		1.3299	1.64217	2.09426	1.65844	1.74171	2.05484	2.04084	2.30041	1.8988		0.835732	0.982237	0.594392	1.45645	1.61424
	130	1.0218	1.75099	0.858478	0.986107	2.10647	1.42352	1.55469	1.45125	1.98405	1.70347		0.678893	0.609458	0.584762	0.525479	0.80309	0.591206	0.761463	0.954832	0.575538	0.546857	0.55328		3.21658	3.03855	4.05498	3.46795	2.92031	2.6159	2.2788	4.1191	2.41223		1.39704	1.7141	1.95361	1.70449	1.76171	2.02154	2.08796	2.23073	1.82642		0.844702	0.982058	0.593677	1.43521	1.6121
	140	1.13733	1.75311	0.836367	0.994779	2.15094	1.42152	1.50876	1.38655	2.0549	1.72913		0.654411	0.625255	0.57306	0.519928	0.810477	0.59163	0.773764	0.960039	0.580171	0.548946	0.55649		3.07207	2.90094	3.97964	3.7558	2.9485	2.97917	2.20339	4.12153	2.56731		1.41092	1.7822	2.01089	1.73521	1.75275	1.99646	2.09199	2.31858	1.85634		0.858133	0.984285	0.585246	1.45107	1.67917
	150	1.18197	1.7837	0.83061	0.989283	2.09308	1.48355	1.47813	1.46494	2.15763	1.70526		0.647322	0.624171	0.567421	0.504246	0.81755	0.589824	0.777311	0.961151	0.562883	0.546806	0.555619		3.09415	2.98937	3.95349	3.67618	2.91047	3.0998	2.53249	4.02142	2.7042		1.38277	1.91465	2.08052	1.74019	1.80282	1.98694	2.15159	2.28665	1.885		0.851306	0.990008	0.596746	1.47117	1.72056
	160	1.24534	1.82603	0.82792	0.979148	2.20734	1.45931	1.51214	1.51131	2.06835	1.68617		0.645089	0.617089	0.571469	0.508807	0.805717	0.596317	0.766666	0.965985	0.557704	0.557506	0.564657		2.96324	2.91484	3.52913	3.72648	2.90605	3.00561	2.60615	3.89298	2.74939		1.46387	2.01317	2.12917	1.77159	1.76385	1.93793	2.31153	2.21457	1.87162		0.87872	0.990512	0.608286	1.45687	1.70453
	170	1.37371	1.8712	0.88901	0.968217	2.46955	1.44826	1.42486	1.44545	2.17664	1.80267		0.662555	0.621972	0.569312	0.506225	0.818868	0.596924	0.784475	0.984133	0.55031	0.556302	0.573434		2.89522	2.98847	3.45408	3.49747	3.00822	3.17015	2.76787	4.05513	2.74614		1.48184	2.02434	2.08788	1.79164	1.74835	1.92791	2.2966	2.19942	1.8294		0.873286	1.00017	0.632186	1.41724	1.66988
	180	1.29236	2.03113	0.902725	0.906378	2.2037	1.382	1.44696	1.45114	2.1305	1.90327		0.643119	0.610586	0.546198	0.498525	0.796319	0.587224	0.790271	0.98622	0.562812	0.554222	0.559871		3.1141	3.06897	3.73908	3.49981	2.9504	3.28846	2.90698	4.0587	2.7552		1.53417	2.12563	2.09687	1.76313	1.80849	2.00288	2.37764	2.18297	1.79642		0.863221	1.01166	0.710479	1.43039	1.63519
	190	1.34408	2.35852	0.937202	0.875068	2.30745	1.4161	1.27734	1.43547	2.28652	1.93615		0.643165	0.61075	0.547213	0.512806	0.801246	0.590794	0.778743	1.00012	0.575056	0.560235	0.559192		3.45889	2.9923	3.85417	3.41525	3.10462	3.07955	2.8348	4.19514	2.73359		1.52036	2.16442	2.15586	1.79017	1.77844	1.8856	2.40896	2.18496	1.84021		0.889176	1.01592	0.857901	1.47679	1.6862
	200	1.43396	2.56081	1.03265	0.864149	2.3953	1.55985	1.40188	1.4964	2.37193	1.96086		0.66668	0.612638	0.561527	0.504586	0.799768	0.598087	0.777497	0.991639	0.567247	0.557394	0.565648		3.60593	2.96976	4.05261	3.40135	3.24518	3.20343	2.87001	4.12209	2.88371		1.55211	2.19104	2.0606	1.80937	1.83844	1.87563	2.56869	2.15256	1.83349		0.846545	1.01951	0.948819	1.42229	1.78941
	210	1.48726	2.49272	1.11916	0.889616	2.63987	1.54032	1.50673	1.53049	2.45418	1.85604		0.651299	0.630899	0.555944	0.505723	0.781058	0.597869	0.760657	1.0883	0.567317	0.557693	0.559479		3.67027	3.00049	3.97367	3.50377	3.0415	3.36065	2.94645	4.18521	2.91212		1.56584	2.27682	1.91205	1.74678	1.87859	1.82228	2.49267	2.17333	1.81315		0.879766	1.04099	1.01565	1.46778	1.91396
	220	1.36341	2.45793	1.07463	0.83557	2.80829	1.52539	1.99149	1.5114	2.44046	1.77899		0.662778	0.617214	0.546664	0.502898	0.78889	0.595796	0.753045	1.10199	0.565967	0.549006	0.558999		3.8575	2.99617	3.78176	3.41388	3.10101	3.29502	2.97124	4.29348	3.07536		1.60156	2.25937	1.81377	1.80522	1.73864	1.83751	2.59293	2.13885	1.79096		0.869548	1.05094	0.990328	1.48691	1.94507
	230	1.34949	2.46267	1.11363	0.85981	2.54915	1.51935	1.93694	1.58794	2.42035	1.75265		0.644844	0.604503	0.548578	0.499574	0.910831	0.584036	0.73617	1.07194	0.569063	0.553136	0.561224		3.79674	2.98315	3.48742	3.42343	2.97972	3.34858	2.99147	4.51649	3.08313		1.59377	2.21033	1.84462	1.86082	1.75134	1.85352	2.58289	2.14714	1.70136		0.876921	1.128	0.983147	1.54418	1.96649
	240	1.5154	2.41668	1.0313	0.900834	2.72011	1.53777	1.89531	1.5341	2.37982	1.7577		0.630732	0.599513	0.536842	0.500025	0.922516	0.587428	0.727218	1.03763	0.581343	0.549547	0.567246		3.64569	3.06301	3.90028	3.41788	3.24239	3.3093	2.91892	4.11462	3.1807		1.60046	2.24415	1.7935	1.85498	1.66376	1.79193	2.66041	2.09996	1.75159		0.8931	1.15093	0.975184	1.63444	1.98157
	250	1.5679	2.45332	1.05714	0.867586	2.68124	1.66048	1.99903	1.56484	2.27689	1.77747		0.658498	0.680542	0.540636	0.484092	0.929286	0.588568	0.714472	1.01801	0.573442	0.542716	0.557288		3.46162	2.9772	3.86081	3.38839	3.21345	3.44458	2.96659	4.17606	3.0392		1.60418	2.24121	1.84741	1.85463	1.62878	1.75788	2.62746	2.11723	1.71411		0.875051	1.13561	0.9967	1.67351	1.99023
	260	1.62187	2.53758	1.15572	0.826134	2.53207	1.66275	1.9038	1.47886	2.375	1.72421		0.662395	0.638044	0.526294	0.510792	0.92094	0.581704	0.715722	1.01138	0.560397	0.549549	0.563449		3.92447	2.92239	4.013	3.3427	3.20183	3.34939	2.92219	4.17738	3.11108		1.60732	2.23931	1.88307	1.9116	1.65074	1.75879	2.68776	2.12586	1.68399		0.864014	1.13862	0.98265	1.75696	1.92685
		DeltaF/F
	Time (s)
	0	-1.74965e-16	-2.3931e-16	-5.93972e-16	-1.30479e-16	2.86948e-15	-4.53756e-16	4.9572e-16	3.86977e-15	3.6637e-15	-6.90954e-16		3.52621e-16	-5.64997e-16	0	-7.52161e-16	0	-5.55566e-16	-4.22052e-16	-1.94308e-16	5.58522e-16	4.08646e-16	-6.31736e-16		-2.34814e-15	-3.17226e-16	2.96753e-15	2.80331e-15	-1.28441e-15	4.5516e-16	4.95528e-16	1.84119e-15	9.89876e-16		6.22278e-16	-5.73464e-16	3.44104e-16	0	-3.02457e-16	3.25069e-15	4.45678e-15	-5.13226e-16	0		6.05227e-16	-1.69704e-16	1.65914e-16	-4.95398e-16	-5.14061e-16
	10	-0.0303258	0.0547456	0.0328525	0.820962	0.0582871	0.281862	-0.0670027	0.00339509	-0.0241944	-0.00975218		-0.050097	0.0371377	0.30246	-0.0355306	-0.0100962	0.0228501	-0.0215593	0.0187966	-0.0196332	-0.00691623	-0.00114501		0.112863	0.112447	-0.0404787	-0.00290707	0.328704	0.120893	-0.0112627	0.315015	0.202895		-0.0214343	-0.00372659	0.19557	0.00398905	0.0984403	0.383077	0.000840509	0.275306	0.605212		0.288963	0.0368227	-0.0167434	0.0167684	0.234738
	20	-0.0379869	0.11897	0.00126846	1.47018	0.0487455	1.25322	-0.0268056	-0.0114148	0.239801	0.0323897		-0.022579	0.245491	0.745003	-0.0347671	0.03926	0.00221407	-0.0238653	0.0414885	0.0334835	-0.00126578	-0.00384384		0.0364838	0.318313	0.00274084	-0.0142672	0.430798	0.204248	0.000550209	0.587526	0.317274		-0.0236417	-0.00446729	0.89089	0.0638568	0.812782	0.979959	0.022595	1.66123	0.982979		0.17394	0.125387	-0.013343	0.0594819	0.531552
	30	-0.0542137	0.203233	0.108492	1.6043	0.238338	1.14879	0.062371	0.00982199	0.342494	0.256811		0.0122559	0.184582	0.59947	-0.0694743	0.0416624	-0.029545	-0.0311467	0.0658983	0.0382048	-0.0029622	-0.00737759		0.170569	0.647828	0.184924	0.0502658	0.725421	0.196359	0.000830624	0.565518	0.259138		-0.0244448	0.000305738	1.86271	0.0895083	0.949733	0.857372	0.0485558	1.50104	1.4129		0.113727	0.303144	-0.0449136	0.131699	0.619685
	40	-0.031995	0.259176	0.0633691	1.08164	0.473817	0.935539	0.0972397	0.136156	0.179286	0.525851		0.00887443	0.118351	0.444723	-0.0726494	0.141353	-0.0244625	-0.0408211	0.145106	0.0429682	-0.00408171	-0.00714242		0.214151	1.05991	0.0882542	0.0958896	0.935622	0.164482	-0.00635755	0.64417	0.218724		0.0449986	0.0700545	2.21693	0.137884	0.90772	0.823001	0.109122	1.69228	1.58154		0.105576	0.514893	-0.0411991	0.223764	0.665534
	50	0.0130172	0.403229	0.188284	0.728204	0.321886	0.692343	0.260409	0.0596061	0.209487	0.790863		0.00607991	0.0753131	0.295308	-0.090062	0.143547	-0.0451689	-0.0139903	0.268644	0.0363264	0.00655547	-0.0118552		0.365465	1.08033	0.191071	0.113709	0.934015	0.202448	-0.0237316	0.583199	0.242653		0.190716	0.235615	2.43091	0.157571	0.928536	0.731746	0.170073	1.66452	1.60909		0.0723947	0.578251	-0.0603444	0.449916	0.643967
	60	0.128511	0.516365	0.163156	0.587188	0.506611	0.666799	0.553633	0.0862051	0.219596	1.21126		-0.0116013	0.0620533	0.181363	-0.0952351	0.0635996	-0.0389794	0.0206038	0.337714	0.0196607	-0.0124486	-0.0153066		0.496012	1.13822	0.381286	0.220811	1.05119	0.223518	0.005012	0.580935	0.214451		0.331224	0.404257	2.44334	0.179614	0.89272	0.68445	0.29693	1.64545	1.4848		0.0661674	0.56199	-0.0726664	0.614989	0.72306
	70	0.128629	0.798809	0.156333	0.522386	0.379358	0.607858	1.5107	0.0855	0.384014	1.6502		-0.0022398	0.0472234	0.118965	-0.0943305	0.125763	-0.0390023	0.106012	0.367206	-0.0163228	-0.0199105	-0.0174212		0.664519	1.13145	0.472516	0.387671	1.21819	0.259581	0.0352679	0.655007	0.205121		0.388142	0.543009	2.65881	0.205715	0.846844	0.687764	0.461688	1.56475	1.30744		0.0691916	0.540041	-0.0793636	0.72081	0.822301
	80	0.136531	0.807238	0.18353	0.432423	0.483519	0.511155	1.65566	0.136421	0.404771	1.77343		0.0605462	0.0625865	0.0712427	-0.108136	0.0981542	-0.0340191	0.182587	0.398754	0.0174229	-0.0200783	-0.00476019		0.719723	1.14655	0.588418	0.504306	1.2737	0.33029	0.0501344	0.6559	0.228358		0.460696	0.663212	2.63837	0.24678	1.26824	0.886902	0.607749	1.68539	1.34715		0.104243	0.550616	-0.0912384	0.847177	1.06089
	90	0.209636	0.935341	0.171828	0.332828	0.598089	0.451538	1.76622	0.155691	0.58081	1.66682		0.117964	0.0508054	0.0446386	-0.106041	0.0193762	-0.0349433	0.272299	0.429419	-0.0278433	-0.0243879	0.0129922		0.809754	1.23211	0.704746	0.531771	1.19308	0.353129	0.0949871	0.620735	0.310174		0.547709	0.802994	2.39905	0.37125	1.36282	0.927312	0.735133	1.7102	1.40143		0.102246	0.533378	-0.096802	0.957735	1.20695
	100	0.238587	0.894472	0.359873	0.304655	0.821697	0.467543	2.0872	0.132061	0.614999	1.83253		0.0749434	0.0423873	-0.0160289	-0.0991013	0.0525768	-0.0237717	0.33497	0.503537	-0.0222494	-0.0215906	0.0161728		1.26395	1.2064	0.847707	0.604218	1.19674	0.397649	0.148102	0.630918	0.317403		0.689914	0.86394	2.52199	0.499021	1.3004	0.866259	0.912785	1.73823	1.37577		0.0840932	0.523221	-0.101722	1.01465	1.34448
	110	0.27252	0.943366	0.476017	0.205154	0.752168	0.452537	1.85942	0.200705	0.631305	1.72001		0.0417474	0.0470504	-0.0284051	-0.119014	0.0672145	-0.0121721	0.381372	0.601609	-0.0435827	-0.0112288	0.0356509		1.51335	1.15716	0.969607	0.735907	1.53968	0.46718	0.148961	0.597296	0.319182		0.823088	0.964992	2.43618	0.736877	1.43179	0.984679	0.970405	1.7491	1.41262		0.0797082	0.499486	-0.106838	1.13433	1.47376
	120	0.551414	0.84785	0.50287	0.210824	0.954891	0.451016	1.80825	0.187094	0.686916	1.7095		0.0431416	0.0501315	-0.00847821	-0.147956	0.0395769	-0.018923	0.444904	0.637249	-0.0558931	-0.00311923	0.0295463		1.34992	1.16919	0.98734	0.883074	1.41032	0.593226	0.208539	0.638108	0.355283		0.863514	1.12058	2.24549	0.789682	1.37246	1.00549	0.950609	1.65855	1.34077		0.138978	0.501407	-0.111727	1.1663	1.49145
	130	0.610301	0.887141	0.53096	0.15892	0.701371	0.454503	1.31392	0.20439	0.925676	1.6504		0.0781267	0.0338511	-0.0324285	-0.109987	0.0442262	-0.0138496	0.447354	0.671115	-0.0348761	0.00642411	0.0494199		1.2677	1.17053	1.08435	1.08489	1.41321	0.787409	0.271373	0.707773	0.344217		0.957598	1.21346	2.02752	0.839384	1.3997	0.972998	0.995645	1.57802	1.25154		0.151202	0.501133	-0.112797	1.1347	1.48813
	140	0.792374	0.88942	0.491529	0.169112	0.737287	0.452467	1.24556	0.150696	0.994441	1.69033		0.0392476	0.0606494	-0.0517909	-0.11939	0.0538305	-0.0131414	0.470735	0.680228	-0.0271087	0.0102685	0.0555085		1.16582	1.07223	1.04562	1.25795	1.4365	1.03563	0.229304	0.70878	0.430636		0.977048	1.3014	2.11629	0.872536	1.3875	0.948514	0.9995	1.67954	1.28842		0.169507	0.504537	-0.125396	1.1583	1.59165
	150	0.862725	0.922389	0.481263	0.162652	0.690557	0.515848	1.19998	0.215749	1.09415	1.6532		0.027989	0.0588103	-0.0611223	-0.14595	0.0630276	-0.0161552	0.477477	0.682173	-0.0560981	0.00632964	0.053857		1.18139	1.13539	1.03218	1.21008	1.40508	1.11805	0.412913	0.667276	0.50692		0.937605	1.47244	2.2242	0.877906	1.4557	0.939231	1.05646	1.64265	1.32375		0.160203	0.513286	-0.10821	1.18819	1.65554
	160	0.96258	0.968017	0.476465	0.150742	0.78284	0.491082	1.25059	0.254232	1.0075	1.6235		0.024444	0.0467964	-0.054425	-0.138225	0.0476417	-0.00532494	0.457244	0.690634	-0.0647828	0.0260228	0.0709989		1.08909	1.08216	0.814048	1.24032	1.40143	1.0537	0.45401	0.614023	0.532099		1.05125	1.59966	2.29959	0.911786	1.40262	0.891398	1.20933	1.55934	1.30727		0.197564	0.514056	-0.0909639	1.16693	1.6308
	170	1.16489	1.0167	0.585409	0.137895	0.994625	0.479785	1.1207	0.199579	1.1126	1.80476		0.0521796	0.055079	-0.0579936	-0.142598	0.0647416	-0.00431218	0.491095	0.722396	-0.077182	0.0238056	0.0876455		1.04114	1.13475	0.775469	1.10264	1.48586	1.16612	0.544233	0.681251	0.530286		1.07642	1.61408	2.23561	0.933424	1.3815	0.881614	1.19507	1.54183	1.25521		0.190158	0.528823	-0.055248	1.10798	1.57732
	180	1.03669	1.18906	0.609868	0.0652186	0.7799	0.412082	1.15358	0.204295	1.06782	1.96128		0.0213149	0.035765	-0.0962378	-0.15564	0.0354212	-0.0204923	0.502112	0.726049	-0.0562173	0.0199773	0.0619211		1.19545	1.19226	0.921967	1.10404	1.43807	1.24697	0.621844	0.682731	0.535338		1.14974	1.74488	2.24953	0.902659	1.46343	0.954787	1.27252	1.52282	1.21456		0.176441	0.546385	0.0617545	1.12753	1.52379
	190	1.1182	1.54191	0.671352	0.0284219	0.863698	0.446925	0.901128	0.191294	1.21924	2.01244		0.0213879	0.0360429	-0.0945593	-0.131453	0.0418273	-0.0145361	0.480198	0.750377	-0.0356848	0.031045	0.0606342		1.43853	1.13749	0.981125	1.05321	1.56551	1.10421	0.581575	0.739301	0.523292		1.1304	1.79497	2.34096	0.931839	1.42249	0.840316	1.30246	1.52513	1.26854		0.211814	0.552888	0.282065	1.19654	1.60251
	200	1.25984	1.75993	0.841561	0.0155891	0.934655	0.593802	1.08649	0.241863	1.30214	2.05088		0.0587313	0.0392454	-0.0708746	-0.145375	0.0399057	-0.0023714	0.47783	0.735533	-0.0487798	0.0258156	0.0728779		1.5422	1.12139	1.08313	1.04485	1.68166	1.18886	0.601222	0.709015	0.606951		1.17488	1.82935	2.19333	0.952565	1.50423	0.830585	1.45512	1.48768	1.26026		0.153714	0.558386	0.417936	1.11549	1.76181
	210	1.34383	1.68654	0.995846	0.0455192	1.13219	0.573855	1.24255	0.27015	1.38198	1.88779		0.0343048	0.070223	-0.0801122	-0.143449	0.0155779	-0.00273466	0.445821	0.904698	-0.0486628	0.0263672	0.0611779		1.58756	1.14333	1.04255	1.10643	1.51335	1.29629	0.643867	0.735182	0.622781		1.19412	1.94011	1.96312	0.885017	1.55891	0.778522	1.38246	1.51168	1.23519		0.198989	0.591221	0.517816	1.18314	1.95404
	220	1.14866	1.64905	0.916426	-0.0179975	1.26822	0.558591	1.96403	0.254312	1.36865	1.76791		0.0525337	0.047009	-0.0954674	-0.148233	0.0257624	-0.00619242	0.431353	0.928659	-0.0509258	0.0103783	0.0602667		1.71955	1.14025	0.943906	1.05239	1.56253	1.25145	0.657698	0.780071	0.713743		1.24418	1.91758	1.81081	0.948079	1.36828	0.793383	1.47829	1.47183	1.20784		0.185063	0.606425	0.479968	1.2116	2.00205
	230	1.12672	1.65416	0.985991	0.0104901	1.05892	0.552423	1.88285	0.317833	1.34914	1.72693		0.0240533	0.0254459	-0.0923006	-0.153864	0.184317	-0.0258093	0.399278	0.876073	-0.0457358	0.0179804	0.064488		1.67672	1.13095	0.792609	1.05813	1.4623	1.28804	0.668984	0.87253	0.718079		1.23327	1.85426	1.85863	1.00808	1.38558	0.809013	1.4687	1.48142	1.09738		0.195112	0.724223	0.469236	1.29678	2.03511
	240	1.38818	1.60459	0.839163	0.0587032	1.197	0.571249	1.82089	0.273147	1.3098	1.73479		0.00164365	0.0169812	-0.11172	-0.1531	0.19951	-0.0201509	0.382263	0.816016	-0.0251429	0.0113754	0.0759096		1.57022	1.188	1.00483	1.05479	1.67936	1.2612	0.628505	0.705917	0.772447		1.24264	1.89793	1.77939	1.00178	1.26628	0.748897	1.54279	1.42689	1.15929		0.217161	0.759258	0.457336	1.43104	2.05839
	250	1.47092	1.64409	0.885243	0.0196282	1.1656	0.696623	1.97526	0.298658	1.20989	1.76555		0.0457381	0.154435	-0.105441	-0.180085	0.208313	-0.0182494	0.358036	0.781691	-0.0383919	-0.00119705	0.0570215		1.44046	1.1267	0.98454	1.03706	1.65545	1.35364	0.655102	0.73139	0.693598		1.24786	1.89413	1.86294	1.0014	1.21864	0.715669	1.5113	1.44685	1.11309		0.192563	0.735847	0.489491	1.48915	2.07175
	260	1.55598	1.73489	1.06104	-0.0290882	1.04513	0.69895	1.83352	0.227302	1.30512	1.68268		0.0519261	0.0823428	-0.129173	-0.134863	0.197462	-0.0296986	0.360411	0.770088	-0.0602672	0.011379	0.0687076		1.76677	1.08755	1.06277	1.0096	1.64584	1.28859	0.630331	0.731935	0.733651		1.25225	1.89168	1.91821	1.06289	1.24855	0.716553	1.56893	1.45682	1.07597		0.177522	0.740453	0.468493	1.61327	1.97393
[truncated: 3 more columns]

## Sheet: Fig. 4c
	Maximum deltaF/F
	WT TRPV4	WT TRPV4+RhoA	R237L TRPV4	R237L TRPV4+RhoA	WT TRPV4+RhoA QL
	1.55598	0.0519261	1.76677	1.25225	0.177522
	1.73489	0.0823428	1.08755	1.89168	0.740453
	1.06104	-0.129173	1.06277	1.91821	0.468493
	-0.0290882	-0.134863	1.0096	1.06289	1.61327
	1.04513	0.197462	1.64584	1.24855	1.97393
	0.69895	-0.0296986	1.28859	0.716553	1.04895
	1.83352	0.360411	0.630331	1.56893	0.956306
	0.227302	0.770088	0.731935	1.45682	1.1824
	1.30512	-0.0602672	0.733651	1.07597
	1.68268	0.011379
		0.0687076

## Sheet: Fig. 4d,e
		Active RhoA	Total RhoA	Normalized ratio		Active RhoA	Total RhoA	Normalized ratio		Active RhoA	Total RhoA	Normalized ratio		Active RhoA	Total RhoA	Normalized ratio		Active RhoA	Total RhoA	Normalized ratio		Active RhoA	Total RhoA	Normalized ratio
	WT TRPV4 uninduced	3777.61	8564.78	1		7211.81	28500.5	1		649.112	1988.25	1		876.377	5251.15	1		7474.64	24320.3	1		14604.4	15280.7	1
	WT TRPV4 induced	2449.08	9338.58	0.594594		4139.54	24068.6	0.679687		403.968	2140.97	0.577946		388.308	3658.45	0.635979		3699.94	24378	0.493827		9208.81	12933.1	0.745009
	WT TRPV4 Uninduced colchicine					16484.5	20941.2	3.11086		1975.06	1970.38	3.0703		1947.2	5735.2	2.03435		12467	21705	1.86887		29869.6	12140	2.57436
	WT TRPV4 induced colchicine					9224.84	17330.3	2.10358		1097.17	1558.07	2.15694		1200.4	5609.72	1.28218		4588.42	18200.4	0.820277		24804.3	11494.8	2.25779
	R269C uninduced	4522.41	19909	1		2356.58	21026.6	1		3101.29	19852.8	1		19441.5	7240.38	1		4365.72	7649.62	1		14351.5	18324.2	1
	R269C induced	3987.54	13878.8	1.26483		3611.96	26062.8	1.23654		1926.75	20744.1	0.59458		10421.2	10278.4	0.377591		2869.92	7675.69	0.655142		11145.5	20115.7	0.707443
	R269C Uninduced colchicine	8865.67	14841	2.62983		15801	24828	5.67847		9571.48	19234.7	3.18548		30208	6545.09	1.71885		16178.7	9854.79	2.8766		47285.4	22315.3	2.70552
	R269C induced colchicine	7409.88	15014.2	2.17264		15292.9	22616.6	6.03323		5907.6	10687.6	3.53845		25994.3	8853.6	1.09343		15169.4	8054.75	3.29989		22931.5	19084.3	1.5342

## Sheet: Fig. 4f-g
		Rho active	Rho total	Normalized ratio		Rho active	Rho total	Normalized ratio		Rho active	Rho total	Normalized ratio		Rho active	Rho total	Normalized ratio		Rho active	Rho total	Normalized ratio		Rho active	Rho total	Normalized ratio		Rho active	Rho total	Normalized ratio
	ev	4173.41	13822.5	1		4797.67	6196.61	1		9816.67	9070.48	1		2113	7139.71	1		1076.48	7058.53	1		6640.73	19005.1	1		8184.49	20096.5	1
	GFP	6274.34	13577.6	1.50341		14533.8	6601.99	2.84334		10298.9	12013.5	0.762774		1922.69	6868.03	0.94593		735.649	7572.64	0.63699		4836.22	20419.6	0.677816		3231.18	15284.2	0.519098
	p63	11356.1	16243.7	2.72105		15136.8	6604.85	2.96002		19865	9565.24	1.84786		4271.56	5496.23	2.62605		1972.11	6690.24	1.93285		5447.83	16090.4	0.968971		11969.4	19738.8	1.48896
	p63+WT	4497.09	19814.4	1.07756		15025.9	7966.52	2.4361		9621.03	5632.66	1.51979		1917.07	4487.38	1.44353		1442.54	4451.53	2.12485		8939.32	14813.8	1.727		6896.22	21558.2	0.785467

## Sheet: Fig. 5a-b
		Total RhoA	Active RhoA	Ratio active/total	Normalized		Total RhoA	Active RhoA	Ratio active/total	Normalized		Total RhoA	Active RhoA	Ratio active/total	Normalized
	Control	31821.3	732.592	0.023022	1		9379.36	930.673	0.0992257	1		17186.2	1655.23	0.0963116	1
	GSK101	22624.8	1816.94	0.0803078	3.4883		9702.64	3506.89	0.361437	3.64258		22269.7	7346.63	0.329893	3.42527

[truncated: 32 more sheets: Fig. 5d, Fig. 5e, Fig. 5g, Fig. 5i,j, Fig. 6b, Fig. 6d, Fig. 6f, Fig. 6h, Fig. 6j, Fig. 6l, Fig. 6m, Fig. S1a-b, Fig. S1d, Fig. S1e-h,k, Fig. S2a-b,e, Fig. S3a, Fig. S3c, Fig. S3d, Fig. S3e, Fig. S3f,g …]
